# Supplementary material for: 3D-printed PCL framework assembling ECM-inspired multi-layer mineralized GO-Col-HAp microscaffold for in situ mandibular bone regeneration
Source: J Transl Med. 2024 Mar 1;22:224. doi: 10.1186/s12967-024-05020-1 (PMC10908055; doi:10.1186/s12967-024-05020-1)
Supplement: Supplementary file 1 — Additional file 1: Fig. S1. Quantitative analysis of new bone area in HE and Masson staining. Fig. S2. Quantitative analysis of the expression level of OCN. Table S1. Primer sequences used for gene expression analysis by qRT-PCR. [file 12967_2024_5020_MOESM1_ESM.zip]

Archive with 2 entries (2 files):
- New folder/Supplementary Material.docx
- New folder/Video 1.mp4
